# Supplementary material for: Chronic Pain Induced by Social Defeat Stress in Juvenile Mice Depends on TLR4
Source: Cells. 2025 Feb 27;14(5):350. doi: 10.3390/cells14050350 (PMC11898947; doi:10.3390/cells14050350)
Supplement: Supplementary file 1 [file cells-14-00350-s001.zip]

Archive with 1 entries (1 files):
- cells-3459041-supplementary.pdf
